# Supplementary material for: Sensory adaptations reshaped intrinsic factors underlying morphological diversification in bats
Source: BMC Biol. 2021 Apr 30;19:88. doi: 10.1186/s12915-021-01022-3 (PMC8086122; doi:10.1186/s12915-021-01022-3)
Supplement: Supplementary file 2 — Additional file 2. R script for phylogenetic congruence matrix. [file 12915_2021_1022_MOESM2_ESM.r]

congruence.mat<-function(landmark.array,tree=NULL){
  require(psych)
  lcor<-matrix(ncol=nrow(landmark.array),nrow=nrow(landmark.array))
  
  if(!is.null(tree)){
    
    
    invC<-vcv.phylo(tree)[dimnames(landmark.array)[[3]],dimnames(landmark.array)[[3]]]
    x<-two.d.array(landmark.array)
    one <- matrix(1, nrow(x), 1)
    a <- colSums(invC %*% x) * sum(invC)^-1
    R <- t(x - one %*% a) %*% invC %*% (x - one %*% a) * (nrow(x) - 1)^-1
    k <- ncol(landmark.array)
    
    for(i in 1:nrow(landmark.array)){
      for(j in 1:nrow(landmark.array)){
        
        l1<-(i*k-(k-1)):(i*k)
        l2<-(j*k-(k-1)):(j*k)
        
        lcor[i,j]<-tr(R[l1,l2])/sqrt(tr(R[l1,l1])*tr(R[l2,l2]))
        
      }  
    }
    
    
    
    
  } else {
  
  
  mshapes<-array(mshape(landmark.array),dim=dim(landmark.array))
  centered<-landmark.array-mshapes
  lcor<-matrix(ncol=nrow(landmark.array),nrow=nrow(landmark.array))
  
  
  for(i in 1:nrow(landmark.array)){
    for(j in 1:nrow(landmark.array)){
      covs<-tr(centered[i,,]%*%t(centered[j,,]))
      svars<-sqrt(tr(centered[i,,]%*%t(centered[i,,]))*tr(centered[j,,]%*%t(centered[j,,])))
      lcor[i,j]<-covs/svars
    }
  }  
  
  }
  return(lcor)
}
