# Supplementary material for: Sensory adaptations reshaped intrinsic factors underlying morphological diversification in bats
Source: BMC Biol. 2021 Apr 30;19:88. doi: 10.1186/s12915-021-01022-3 (PMC8086122; doi:10.1186/s12915-021-01022-3)
Supplement: Supplementary file 3 — Additional file 3. R script for evolutionary rate model fitting. [file 12915_2021_1022_MOESM3_ESM.r]

fit.geomorph.rate<-function(phy,land.array,fit.model="all",modules=NULL,TraitCov=TRUE,Rc=NULL){

#fit.model options: "one" - a single rate, "all" - all rates vary, "modules" - same rates within list of modules
# or R.constr - a given R matrix as supplied in R
###R.constr is testing against a predefined R matrix

  
  #modified Function "CompareRates.multTrait" by Dean C. Adams
  #From Adams, D.C. 2013. Comparing evolutionary rates for different phenotypic traits on a phylogeny using 
  #likelihood. Systematic Biology.  62:181-192. 
  
  
require(MASS)
require(Matrix)
x<-t(land.array[,1,])
y<-t(land.array[,2,])
z<-t(land.array[,3,])
x<-as.matrix(x)
y<-as.matrix(y)
z<-as.matrix(z)
N<-nrow(x)
p<-ncol(x)

C<-vcv.phylo(phy)
C<-C[rownames(x),rownames(x)]


#Fit Rate matrix for all traits: follows code of L. Revell (evol.vcv)
a.obs<-colSums(solve(C))%*%x/sum(solve(C))   
b.obs<-colSums(solve(C))%*%y/sum(solve(C))   
c.obs<-colSums(solve(C))%*%z/sum(solve(C))   


D<-matrix(0,N*p,p)
for(i in 1:(N*p)) for(j in 1:p) if((j-1)*N<i&&i<=j*N) D[i,j]=1.0
xx<-as.matrix(as.vector(x)) #was y
yy<-as.matrix(as.vector(y))
zz<-as.matrix(as.vector(z))
one<-matrix(1,N,1)
Cinv<-solve(C)

R.obs<-(t(x-one%*%a.obs)%*%Cinv%*%(x-one%*%a.obs)+t(y-one%*%b.obs)%*%Cinv%*%(y-one%*%b.obs)+t(z-one%*%c.obs)%*%Cinv%*%(z-one%*%c.obs))/N

#### get mean mod rates
if(!is.null(modules)){
  sigma.mod<-vector(length=length(modules))   
  for(i in 1:length(modules)){
    sigma.mod[i]<-mean(diag(R.obs)[modules[[i]]])
  }
}


if (TraitCov==FALSE)    #for TraitCov = F
{ R<-diag(diag(R.obs),p)  }

if (TraitCov==TRUE)    #for TraitCov = F
{ R<-R.obs }


if(fit.model=="one"){
sigma.mn<-mean(diag(R.obs))   
diag(R)<-sigma.mn

} else if(fit.model=="modules") {
  for(i in 1:length(modules)){
    diag(R)[modules[[i]]]<-sigma.mod[i]
  }
}  

  
  if(TraitCov==TRUE){
  DS<-diag(sqrt(diag(R.obs)))
  corR<-t(solve(DS))%*%R.obs%*%solve(DS)
  covR<-diag(sqrt(diag(R)))%*%corR%*%diag(sqrt(diag(R)))
 R<-covR 
  
  }
  
if(fit.model=="R.constr"){
 R<-Rc 
}

Cinv<-solve(C)
detC<-det(C)
Rinv<-ginv(R)
KR<-kronecker(R,C)
CRinv<-kronecker(Rinv,Cinv)
detKR<-p*log(detC)+N*log(det(R))


CRx1<-as.matrix(apply(CRinv,1,function(x){sum(x*(xx-D%*%t(a.obs)))}))
CRy1<-as.matrix(apply(CRinv,1,function(x){sum(x*(yy-D%*%t(b.obs)))}))
CRz1<-as.matrix(apply(CRinv,1,function(x){sum(x*(zz-D%*%t(c.obs)))}))


LLik.obs<- -(t(CRx1)%*%(xx-D%*%t(a.obs))+t(CRy1)%*%(yy-D%*%t(b.obs))+t(CRz1)%*%(zz-D%*%t(c.obs)))/2-N*p*log(2*pi)/2-detKR/2


if(fit.model=="all"){
AIC<- -2*LLik.obs+2*p+2*p*ncol(land.array) #(2p for rates, 2(3*p) for x,y for anc. states)
} else if(fit.model=="one"){
AIC<- -2*(LLik.obs)+2+2*p*ncol(land.array) #(2*1: for 1 rate 2(3*p) for x,y anc. states)
} else if(fit.model=="modules"){
AIC<- -2*(LLik.obs)+2*length(modules)+2*p*ncol(land.array) #(2* the number of module rates: for 1 rate 2(3*p) for x,y anc. states)
} else if(fit.model=="R.constr"){
AIC<- -2*(LLik.obs)+2*length(unique(diag(Rc)))+2*p*ncol(land.array) #(2* the number of module rates: for 1 rate 2(3*p) for x,y anc. states)
}


return(list(R=R,LLik=LLik.obs,modules=modules,
            AIC=AIC,ancestor=cbind(t(a.obs),t(b.obs),t(c.obs))))


}


      
      
